# Supplementary material for: The causal relationship between diet habits and cholelithiasis: a comprehensive Mendelian randomization (MR) study
Source: Front Nutr. 2024 Jun 12;11:1377631. doi: 10.3389/fnut.2024.1377631 (PMC11203601; doi:10.3389/fnut.2024.1377631)
Supplement: Supplementary file 2 [file Table_1.xlsx]

## Sheet: Supplementary Table List
The Causal Relationship between Diet Habits and Cholelithiasis: A Comprehensive Mendelian Randomization (MR) Study
Author list: Lin Xie1, Mingzhi Xu1 , Yahan Lei1, Juan Li1, and Jiajia Xie*2 Affiliations: 1The seventh clinical medical college of Guangzhou University of Chinese Medicine, Shenzhen, Guangdong Province, 518000 China 2Shenzhen Bao’an Chinese Medicine Hospital, Guangzhou University of Chinese Medicine, Shenzhen, Guangdong Province, 518000 China Corresponding author: Jiajia Xie, *Correspondence: xie…
Supplementary Table List
Table S1 The information of SNPs excluded by PhenoScanner
Table S2 Univariate mendelian randomization analysis for the effects of dietary habits on cholelithiasis risk
Table S3 Three MR analysis results of causal effects of dietary habits on cholelithiasis
Table S4 Heterogeneity test and pleiotropy test for dietary habits of significant results
Table S5 Steiger test and reverse MR analysis
Table S6 Colocalization analysis of dietary habits with significant results

## Sheet: Table S1
The information of SNPs excluded by PhenoScanner
Trait	Excluded SNPs	Confounders
Processed meat intake	rs7531118	Body mass index
	rs77165542	Body mass index
	rs1422192	Body mass index
	rs4240672	Body mass index
	rs838133	Total cholesterol
Poultry intake	rs9997448	Body mass index
	rs7046351	Body mass index
Beef intake	rs10789340	Body mass index
	rs62396185	Body mass index
	rs9407624	Body mass index
	rs12247907	Body mass index
	rs1421085	Body mass index
	rs429358	Type II diabetes
Non-oily fish intake	rs1260326	Total cholesterol
	rs56094641	Body mass index
	rs838133	Total cholesterol
Oily fish intake	rs13070166	Body mass index
	rs10513136	Body mass index
	rs10510554	Body mass index
	rs11986122	Body mass index
	rs790564	Body mass index
	rs9886779	Body mass index
	rs10828250	Body mass index
	rs703987	Diabetes
	rs510161	Body mass index
	rs1421085	Body mass index
	rs9958909	Body mass index
	rs4002471	Cholelithiasis
	rs12983532	Body mass index
Pork intake	rs1355171	Body mass index
	rs12721051	Total cholesterol
	rs838133	Total cholesterol
Lamb/mutton intake	rs7550173	Body mass index
	rs62106258	Body mass index
	rs994270	Body mass index
	rs35797675	Triglycerides
	rs276453	Body mass index
	rs429358	Total cholesterol
Bread intake	rs6754311	Total cholesterol
	rs4665972	Diabetes
	rs1994315	Body mass index
	rs11060853	Body mass index
Cereal intake	rs4988235	Total cholesterol
	rs67723420	Body mass index
	rs2504706	Body mass index
	rs9374896	Body mass index
	rs62442924	Body mass index
	rs9987289	Cholesterol total
	rs491711	Body mass index
	rs8097544	Body mass index
	rs56131196	Total cholesterol
	rs838133	Total cholesterol
Cheese intake	rs2352974	Body mass index
	rs13107325	Body mass index
	rs10938397	Body mass index
	rs7012814	Body mass index
	rs4503172	Body mass index
	rs10896050	Body mass index
	rs4776970	Body mass index
	rs62034322	Body mass index
	rs11649653	Body mass index
	rs2960578	Body mass index
	rs6126641	Body mass index
Alcohol intake frequency	rs780094	Type 2 diabetes
	rs1228589	Body mass index
	rs28622224	Body mass index
	rs13135092	Body mass index
	rs362307	Body mass index
	rs34811474	Body mass index
	rs12153855	Type 1 diabetes
	rs9372625	Body mass index
	rs62466318	Triglycerides
	rs73050128	Body mass index
	rs489062	Body mass index
	rs61873510	Body mass index
	rs11039429	Body mass index
	rs7302200	Body mass index
	rs72787062	Body mass index
	rs35105141	Body mass index
	rs1421085	Body mass index
	rs4940926	Body mass index
	rs838145	Total cholesterol
Tea intake	rs780094	Type 2 diabetes
	rs1228589	Body mass index
	rs28622224	Body mass index
	rs13135092	Body mass index
	rs362307	Body mass index
	rs34811474	Body mass index
	rs12153855	Type 1 diabetes
	rs9372625	Body mass index
	rs62466318	Triglycerides
	rs73050128	Body mass index
	rs489062	Body mass index
	rs61873510	Body mass index
	rs11039429	Body mass index
	rs7302200	Body mass index
	rs72787062	Body mass index
	rs35105141	Body mass index
	rs1421085	Body mass index
	rs4940926	Body mass index
	rs838145	Total cholesterol
Coffee intake	rs516636	Body mass index
	rs13387939	Body mass index
	rs780093	Total cholesterol
	rs13163336	Body mass index
	rs1338549	Body mass index
	rs9398171	Body mass index
	rs34060476	Triglycerides
	rs1421085	Body mass index
	rs476828	Body mass index
Cooked vegetable intake	rs4851029	Body mass index
	rs2844672	Type 1 diabetes
	rs12550717	Body mass index
	rs349062	Body mass index
	rs28711392	Body mass index
	rs1421085	Body mass index
Salad / raw vegetable intake	rs7619139	Body mass index
	rs790561	Body mass index
	rs6482190	Body mass index
	rs1052352	Body mass index
Fresh fruit intake	rs1620977	Body mass index
	rs2867113	body mass index
	rs1375566	Body mass index
	rs1356292	Body mass index
	rs994270	Body mass index
	rs9919429	Body mass index
	rs10838724	Body mass index
	rs28479795	Body mass index
	rs11085749	Total cholesterol
Dried fruit intake	rs3101339	Body mass index
	rs746868	diabetes
	rs9385269	Body mass index
	rs11772627	Body mass index
	rs10740991	Body mass index
	rs7916868	Body mass index
	rs11037497	Body mass index
	rs4800488	Body mass index
	rs17175518	Body mass index
	rs429358	Body mass index
Salt added to food	rs976179	Body mass index
	rs11126666	Body mass index
	rs6780346	Body mass index
	rs9835772	Body mass index
	rs4860797	Body mass index
	rs2339234	body mass index
	rs10883796	Body mass index
	rs35271178	Diabetes
	rs99780	Total cholesterol
	rs1895951	Body mass index
	rs1045411	Body mass index
	rs9569747	Body mass index
	rs8097544	Body mass index
	rs429358	Total cholesterol
Abbreviations: SNPs: single nucleotide polymorphisms

## Sheet: Table S2
Univariate Mendelian randomization analysis for the effects of dietary habits on cholelithiasis risk
dietary habits	SNP	EAE	OAE	EAO	OAO	Exposure			Outcome			R2	F
						Beta	SE	p_value	Beta	SE	p_value
Processed meat intake	rs10454812	C	A	C	A	-0.0199599	0.00344207	6.7e-09	-0.0234	0.0156	0.135	7.27816e-05	33.626
	rs11032380	T	A	T	A	-0.0133229	0.00222295	2.1e-09	-0.0083	0.0105	0.4258	7.77464e-05	35.92
	rs11887120	T	C	T	C	0.0119621	0.00216043	3.1e-08	0.0117	0.0083	0.1591	6.63562e-05	30.6572
	rs11894162	T	C	T	C	0.0120489	0.00210698	1.1e-08	0.0075	0.0085	0.3797	7.07814e-05	32.7018
	rs2029401	G	A	G	A	0.0146312	0.0021292	6.3e-12	-0.0014	0.0086	0.867	0.000102202	47.2199
	rs203319	T	C	T	C	-0.016423	0.00260186	2.8e-10	0.0025	0.0094	0.7925	8.62334e-05	39.8415
	rs2873054	C	A	C	A	0.0139958	0.00218986	1.6e-10	0.0142	0.0083	0.0883405	8.84098e-05	40.8471
	rs34241936	G	A	G	A	0.0328367	0.00575337	1.1e-08	-0.0086	0.0256	0.737199	7.0505e-05	32.5741
	rs3762621	T	C	T	C	-0.0149895	0.00271965	3.6e-08	-0.0058	0.0119	0.6236	6.575e-05	30.3771
	rs4077924	C	T	C	T	0.0124987	0.00228468	4.5e-08	0.0123	0.0096	0.1979	6.47779e-05	29.928
	rs4778053	G	C	G	C	0.0164667	0.00289872	1.3e-08	0.003	0.0122	0.8089	6.98467e-05	32.27
	rs6010651	C	A	C	A	-0.0124059	0.00216796	1.1e-08	0.0144	0.0084	0.0866802	7.0876e-05	32.7455
	rs6484504	C	T	C	T	0.0154728	0.0023479	4.4e-11	0.0139	0.0087	0.1099	9.39969e-05	43.4287
	rs6765179	A	G	A	G	-0.0127603	0.00226606	1.8e-08	0.0028	0.0091	0.759401	6.86317e-05	31.7086
	rs6786550	C	T	C	T	0.0121871	0.00217408	2.1e-08	0.0129	0.0085	0.1288	6.80136e-05	31.423
	rs6961970	A	C	A	C	-0.0140142	0.00244137	9.5e-09	0.0018	0.0111	0.8735	7.13205e-05	32.9509
	rs8096167	C	T	C	T	-0.0145937	0.00267084	4.7e-08	0.0032	0.0124	0.7953	6.46224e-05	29.8561
	rs9809856	G	A	G	A	0.0132887	0.00209967	2.5e-10	0.001	0.0096	0.9149	8.66964e-05	40.0554
poultry intake	rs2426440	G	A	G	A	0.0112177	0.00205323	4.7e-08	0.0136	0.0093	0.1448	6.46184e-05	29.8491
	rs2565017	A	G	A	G	0.0109515	0.00188211	5.9e-09	0.0148	0.0091	0.1037	7.32955e-05	33.8575
	rs2965200	A	G	A	G	-0.0104197	0.00190089	4.2e-08	-0.0119	0.0089	0.1784	6.50459e-05	30.0465
	rs7829800	G	A	G	A	0.011458	0.00194283	3.7e-09	0.0112	0.0089	0.2103	7.52952e-05	34.7813
	rs9923768	A	G	A	G	0.0105123	0.00185899	1.6e-08	-0.0122	0.0083	0.1399	6.92251e-05	31.9771
beef intake	rs10959890	C	T	C	T	-0.0126658	0.00209611	1.5e-09	0.0147	0.0121	0.2256	7.91866e-05	36.512
	rs1105388	T	C	T	C	-0.0113754	0.00187563	1.3e-09	-0.0215	0.0104	0.0385798	7.97726e-05	36.7822
	rs11165829	G	C	G	C	-0.0102001	0.00177865	9.8e-09	0.0064	0.0087	0.4612	7.13257e-05	32.8871
	rs11878917	A	G	A	G	0.0150187	0.00274812	4.6e-08	0.0136	0.0167	0.4147	6.4776e-05	29.867
	rs1470610	C	G	C	G	-0.0122159	0.00215779	1.5e-08	-0.0056	0.0113	0.6192	6.95107e-05	32.0502
	rs4676964	T	C	T	C	0.0133533	0.00172438	9.6e-15	0.0211	0.0096	0.02717	0.000130048	59.9666
	rs62169335	T	C	T	C	-0.00968628	0.00173523	2.4e-08	-0.0062	0.0097	0.522001	6.75802e-05	31.16
	rs7791463	A	G	A	G	0.00954846	0.00171063	2.4e-08	-0.0039	0.0089	0.659699	6.75732e-05	31.1568
	rs784251	T	C	T	C	-0.0103387	0.00171651	1.7e-09	0.0123	0.0087	0.1569	7.86782e-05	36.2775
	rs79809011	A	G	A	G	-0.0280593	0.00508482	3.4e-08	-0.0696	0.0336	0.0382296	6.60424e-05	30.4509
non-oily fish intake	rs11680516	C	T	C	T	0.0122842	0.00202829	1.4e-09	-0.0072	0.0104	0.4917	7.95813e-05	36.6802
	rs17317920	G	A	G	A	0.00906029	0.0016312	2.8e-08	0.0059	0.0088	0.5022	6.69349e-05	30.8509
	rs3799077	G	T	G	T	-0.0107346	0.00175764	1e-09	-0.0118	0.0101	0.2452	8.09261e-05	37.3001
	rs4318925	T	C	T	C	-0.0150377	0.0021207	1.3e-12	0.0129	0.0114	0.2601	0.000109086	50.2808
	rs7148387	G	A	G	A	-0.00930647	0.00165022	1.7e-08	-0.0026	0.0084	0.760001	6.90031e-05	31.8042
oily fish	rs10061973	T	G	T	G	-0.0108521	0.00191598	1.5e-08	-0.0059	0.0083	0.4763	6.9669e-05	32.0807
	rs10076975	C	T	C	T	0.0112394	0.0019672	1.09999e-08	-0.0087	0.0084	0.3022	7.08896e-05	32.6428
	rs114497213	T	G	T	G	0.0273225	0.00423605	1.09999e-10	-0.0311	0.0228	0.1716	9.03449e-05	41.6023
	rs11767283	G	A	G	A	0.0176735	0.00231943	2.49977e-14	0.0084	0.0091	0.356	0.000126082	58.0605
	rs11859365	C	A	C	A	0.0225669	0.00219679	9.3994e-25	0.0052	0.009	0.566601	0.000229135	105.527
	rs1201289	G	T	G	T	-0.0107265	0.0019595	4.39997e-08	-0.0015	0.0085	0.8597	6.50761e-05	29.9656
	rs12663865	A	G	A	G	0.012772	0.00223239	1.09999e-08	-0.0041	0.0096	0.6664	7.10838e-05	32.7322
	rs12855717	T	C	T	C	-0.0122298	0.00192275	2e-10	0.0149	0.0086	0.08342	8.78575e-05	40.4568
	rs12896749	C	G	C	G	-0.0109641	0.00196607	2.5e-08	0.0003	0.0084	0.9689	6.75372e-05	31.099
	rs1361016	G	T	G	T	0.0149567	0.00265295	1.7e-08	-0.0176	0.0106	0.0981997	6.90252e-05	31.7842
	rs16891727	A	C	A	C	-0.0237173	0.00284003	6.79986e-17	0.0087	0.0124	0.4817	0.000151441	69.7401
	rs17050031	T	C	T	C	-0.0120492	0.0019207	3.50002e-10	0.0264	0.0096	0.00613296	8.54642e-05	39.3546
	rs1951286	G	T	G	T	-0.0145833	0.00199948	2.99985e-13	-0.001	0.0085	0.9084	0.000115518	53.1956
	rs2374424	G	A	G	A	-0.0114437	0.00195609	4.90004e-09	0.0031	0.0084	0.712901	7.43271e-05	34.2258
	rs275160	C	T	C	T	0.0121188	0.00210096	8e-09	0.0135	0.0097	0.1667	7.22564e-05	33.2722
	rs2827161	G	T	G	T	0.0107114	0.00193719	3.2e-08	-0.0038	0.0083	0.6485	6.63962e-05	30.5736
	rs28533540	A	G	A	G	0.0146421	0.00192478	2.80027e-14	-0.0202	0.0086	0.0191399	0.000125665	57.8686
	rs28623270	T	A	T	A	-0.0178328	0.00273746	7.29962e-11	-0.0155	0.0141	0.2724	9.21568e-05	42.4367
	rs2952140	T	C	T	C	-0.0106774	0.00191504	2.5e-08	0.0125	0.0083	0.1323	6.75103e-05	31.0866
	rs303817	G	A	G	A	0.0135799	0.00220965	8e-10	-0.0007	0.009	0.9412	8.20228e-05	37.7698
	rs3124402	G	A	G	A	-0.0220014	0.00215651	1.9002e-24	0.0155	0.0095	0.1036	0.000226008	104.087
	rs34555420	T	G	T	G	-0.0237676	0.00321908	1.50003e-13	0.016	0.0179	0.3706	0.00011838	54.5136
	rs35287743	T	G	T	G	-0.0282201	0.00301071	7.00003e-21	-0.0404	0.0157	0.00989191	0.000190775	87.8572
	rs4278546	G	A	G	A	0.0125555	0.00193806	9.30037e-11	0.0007	0.0126	0.9572	9.11419e-05	41.9693
	rs45501495	T	C	T	C	0.0156803	0.00225713	3.69999e-12	-0.0154	0.0092	0.092841	0.000104803	48.2607
	rs4869859	C	T	C	T	0.0140098	0.00192207	3.10027e-13	-0.0086	0.0083	0.2999	0.000115372	53.128
	rs4982738	A	G	A	G	0.0108608	0.00196936	3.50002e-08	-0.0023	0.0084	0.786401	6.60494e-05	30.4139
	rs552234	A	G	A	G	-0.0116474	0.00191252	1.09999e-09	0.0249	0.0088	0.00448601	8.05444e-05	37.0889
	rs55930451	T	C	T	C	-0.0170539	0.00307567	2.90001e-08	0.0065	0.0152	0.6687	6.67672e-05	30.7444
	rs55985303	A	G	A	G	0.0129737	0.00223629	6.59994e-09	0.0005	0.009	0.9537	7.3091e-05	33.6565
	rs59355765	T	C	T	C	-0.0162522	0.00260966	4.70002e-10	0.0117	0.0135	0.3853	8.42256e-05	38.7842
	rs6033437	A	C	A	C	0.0124683	0.00220977	1.7e-08	-0.0163	0.0114	0.152	6.91376e-05	31.836
	rs6089753	T	C	T	C	-0.011542	0.0019184	1.79999e-09	-0.0005	0.0083	0.9532	7.86093e-05	36.1978
	rs61882686	A	C	A	C	0.0197559	0.0034254	8e-09	-0.0091	0.0176	0.6061	7.22377e-05	33.2636
	rs631490	C	G	C	G	-0.0151398	0.00210253	6.00067e-13	-0.0054	0.0104	0.6018	0.000112598	51.8506
	rs6465487	G	A	G	A	-0.0123535	0.00195628	2.69998e-10	-0.0067	0.0083	0.4188	8.65973e-05	39.8764
	rs7243428	G	A	G	A	-0.0129784	0.00229212	1.5e-08	0.0216	0.0113	0.0562704	6.96244e-05	32.0602
	rs7254235	G	A	G	A	-0.0106304	0.00194012	4.30002e-08	-0.0104	0.0084	0.2147	6.51985e-05	30.022
	rs75887709	G	A	G	A	-0.0159106	0.0028148	1.6e-08	-0.0001	0.0147	0.993	6.9386e-05	31.9504
	rs7683782	G	C	G	C	0.0144775	0.00257399	1.89998e-08	0.0177	0.0132	0.1807	6.87017e-05	31.6353
	rs905575	G	C	G	C	0.0138824	0.00251917	3.59998e-08	0.0094	0.0127	0.4579	6.59492e-05	30.3677
	rs9597870	G	T	G	T	-0.0127449	0.00223046	1.09999e-08	0.0093	0.0096	0.3349	7.09051e-05	32.6499
	rs9606833	C	T	C	T	0.0169856	0.00223087	2.70023e-14	-0.0078	0.0106	0.4596	0.000125888	57.9711
	rs973526	T	C	T	C	-0.011507	0.00192962	2.5e-09	-0.0053	0.0082	0.5219	7.72274e-05	35.5614
	rs9841174	C	T	C	T	0.0147781	0.00198025	8.49963e-14	-0.0028	0.0083	0.7366	0.00012094	55.6923
	rs9889161	T	G	T	G	-0.0133201	0.0020015	2.80027e-11	-0.0061	0.0102	0.5533	9.61803e-05	44.2896
pork intake	rs10972033	T	G	T	G	0.00897557	0.00147851	1.3e-09	-0.0027	0.0084	0.7456	8.00811e-05	36.8531
	rs11211124	C	T	C	T	-0.00995273	0.00175408	1.4e-08	0.0048	0.0095	0.6158	6.99591e-05	32.1947
	rs2387807	T	C	T	C	-0.0150846	0.00274837	4.1e-08	0.0054	0.012	0.6522	6.54603e-05	30.1242
	rs254152	G	C	G	C	-0.0104266	0.00174217	2.2e-09	-0.0074	0.0092	0.4196	7.78323e-05	35.8181
	rs34161520	G	C	G	C	0.0115919	0.0020206	9.6e-09	-0.0071	0.0117	0.5408	7.15166e-05	32.9114
	rs36124222	C	T	C	T	0.00840935	0.00150083	2.1e-08	0.0089	0.0083	0.2842	6.82215e-05	31.395
	rs3964074	C	T	C	T	-0.00895091	0.00148347	1.6e-09	-0.0135	0.0083	0.1025	7.91101e-05	36.4062
	rs4146837	T	C	T	C	0.00879226	0.0014944	4e-09	-0.0154	0.0083	0.0638793	7.52184e-05	34.6151
	rs7641973	A	G	A	G	0.00844615	0.00154097	4.2e-08	0.0144	0.0083	0.0837105	6.52815e-05	30.0419
	rs9379832	G	A	G	A	-0.0114715	0.00170628	1.8e-11	-0.0086	0.0144	0.5506	9.82169e-05	45.1999
	rs9973426	G	A	G	A	0.0110847	0.00193678	1e-08	0.012	0.0101	0.231	7.1178e-05	32.7556
Lamb/mutton intake	rs11743441	T	G	T	G	-0.00884199	0.00148593	2.69998e-09	0.0059	0.0083	0.4726	7.69673e-05	35.408
	rs12634740	G	T	G	T	-0.010087	0.00169718	2.80001e-09	-0.0053	0.0091	0.5637	7.67841e-05	35.3237
	rs136548	T	C	T	C	0.00953241	0.00151227	2.90001e-10	0.0065	0.0084	0.4347	8.63666e-05	39.7324
	rs139237013	A	G	A	G	0.0188989	0.00314007	1.79999e-09	0.0266	0.0215	0.2165	7.87402e-05	36.2237
	rs1556147	T	A	T	A	0.00910131	0.00155908	5.30005e-09	0.0246	0.0089	0.00553694	7.40756e-05	34.0776
	rs16891982	G	C	G	C	-0.0242681	0.00436437	2.69998e-08	-0.0219	0.0307	0.4759	6.72103e-05	30.9191
	rs17270057	C	T	C	T	0.0126533	0.00230897	4.30002e-08	0.0274	0.0149	0.0656705	6.52799e-05	30.031
	rs1958801	G	A	G	A	-0.00894391	0.00161749	3.2e-08	0.0149	0.0109	0.1716	6.64629e-05	30.5752
	rs2222760	A	G	A	G	-0.00909294	0.00163727	2.80001e-08	-0.0052	0.0099	0.596901	6.70464e-05	30.8437
	rs2678900	G	T	G	T	0.0100844	0.00148119	9.8992e-12	-0.0064	0.0082	0.4346	0.000100756	46.3529
	rs2726033	G	A	G	A	-0.00948966	0.0014804	1.5e-10	0.0081	0.0085	0.3408	8.93184e-05	41.0905
	rs2926119	A	C	A	C	0.00811121	0.00148179	4.39997e-08	-0.0018	0.0082	0.826	6.51338e-05	29.9637
	rs3105056	C	T	C	T	-0.0116241	0.00164854	1.80011e-12	0.0146	0.0093	0.119	0.000108071	49.7185
	rs3964074	C	T	C	T	-0.00814112	0.00147218	3.2e-08	-0.0135	0.0083	0.1025	6.64744e-05	30.5805
	rs4272399	A	C	A	C	-0.00924231	0.00157567	4.49997e-09	0.0058	0.0085	0.4967	7.47885e-05	34.4056
	rs4489752	T	G	T	G	0.013811	0.00197586	2.80027e-12	0.0011	0.0129	0.9313	0.000106201	48.858
	rs55813438	A	G	A	G	-0.0114181	0.0017352	4.70002e-11	0.0029	0.0095	0.7617	9.41205e-05	43.2999
	rs56394517	G	A	G	A	-0.0137749	0.00249124	3.2e-08	0.02	0.0146	0.1692	6.64589e-05	30.5734
	rs62398404	T	C	T	C	0.0129151	0.00219431	4e-09	-0.0017	0.0132	0.8977	7.53015e-05	34.6416
	rs6581296	G	C	G	C	0.0100199	0.00182433	4e-08	-0.0179	0.0107	0.0942497	6.55734e-05	30.166
	rs660880	A	G	A	G	-0.00903233	0.001464	6.80002e-10	-0.011	0.0089	0.2185	8.27405e-05	38.0641
	rs673696	T	C	T	C	0.0158208	0.00268204	3.69999e-09	-0.0017	0.0125	0.8922	7.56363e-05	34.7956
	rs6829572	A	G	A	G	0.008401	0.00147406	1.2e-08	-0.0018	0.0083	0.8281	7.06053e-05	32.481
	rs7447465	C	T	C	T	0.00958232	0.0015062	2e-10	-0.0045	0.0093	0.624001	8.79781e-05	40.4738
bread intake	rs10761661	T	C	T	C	-0.0114852	0.00200486	1e-08	0.0188	0.0084	0.0247002	7.25625e-05	32.8176
	rs11183201	C	T	C	T	-0.016725	0.00199574	5.3e-17	-0.0024	0.0082	0.766399	0.000155272	70.23
	rs11628639	C	T	C	T	-0.013495	0.00232226	6.2e-09	0.0196	0.0105	0.0614894	7.46666e-05	33.7693
	rs13016665	A	C	A	C	0.0147544	0.00202829	3.5e-13	0.0008	0.0082	0.9243	0.000116995	52.9153
	rs13023099	A	C	A	C	-0.0114708	0.00202287	1.4e-08	-0.0061	0.0084	0.4687	7.10977e-05	32.1551
	rs1492988	G	C	G	C	0.0115447	0.00203549	1.4e-08	-0.0096	0.0084	0.2519	7.11265e-05	32.1681
	rs17083079	A	G	A	G	0.0301138	0.00467938	1.2e-10	0.0259	0.0265	0.3299	9.15692e-05	41.4145
	rs1940033	T	C	T	C	-0.011079	0.00202843	4.7e-08	0.0117	0.0088	0.1808	6.5961e-05	29.8318
	rs2068650	C	A	C	A	-0.013938	0.00199929	3.1e-12	0.0115	0.0083	0.1629	0.000107458	48.6012
	rs2517678	T	C	T	C	0.013233	0.00208598	2.2e-10	-0.0043	0.0086	0.6157	8.898e-05	40.2434
	rs28406095	A	G	A	G	-0.010949	0.00200012	4.4e-08	0.0017	0.0082	0.8348	6.62587e-05	29.9664
	rs4984685	A	G	A	G	0.0135849	0.00248083	4.4e-08	-0.005	0.0092	0.5852	6.63017e-05	29.9859
	rs55745436	T	C	T	C	0.0134245	0.00234263	1e-08	-0.0085	0.0146	0.5622	7.26093e-05	32.8388
	rs596878	C	A	C	A	-0.011739	0.00201069	5.3e-09	-0.0098	0.0086	0.2526	7.53658e-05	34.0855
	rs62091167	C	A	C	A	-0.0138402	0.0024253	1.2e-08	-0.0045	0.0116	0.6979	7.20041e-05	32.5651
	rs656817	G	A	G	A	-0.0126883	0.00210929	1.8e-09	0.0021	0.0102	0.8367	8.00082e-05	36.1853
	rs6580721	G	A	G	A	0.017205	0.00254355	1.3e-11	0.0017	0.014	0.9007	0.000101163	45.7538
	rs73802707	T	C	T	C	-0.0159296	0.00276165	8e-09	0.0369	0.0132	0.005377	7.35657e-05	33.2714
	rs75287965	A	G	A	G	-0.0247475	0.00409745	1.5e-09	0.0116	0.0203	0.5679	8.06557e-05	36.4782
	rs7802468	T	C	T	C	-0.0233527	0.00205629	6.9e-30	-0.0152	0.0084	0.0706106	0.000285113	128.974
	rs79436018	C	T	C	T	-0.0176147	0.00311645	1.6e-08	-0.0101	0.0134	0.4523	7.06373e-05	31.9469
	rs9323989	C	T	C	T	-0.0116143	0.00205547	1.6e-08	-0.0028	0.0093	0.7678	7.0594e-05	31.9273
	rs9529024	T	A	T	A	-0.0129169	0.00206792	4.2e-10	-0.0135	0.0083	0.1064	8.62674e-05	39.0164
	rs9564268	C	T	C	T	-0.0121606	0.00204932	3e-09	-0.016	0.0107	0.1336	7.78559e-05	35.2118
	rs9662365	T	C	T	C	0.0121661	0.00198921	9.6e-10	-0.0182	0.0082	0.02613	8.27067e-05	37.4059
	rs9881332	G	C	G	C	0.0113702	0.00202188	1.9e-08	0.0079	0.0084	0.3485	6.99246e-05	31.6245
cereal intake	rs10057775	C	T	C	T	0.0200293	0.00289378	4.5e-12	0.0196	0.0111	0.0764698	0.000108464	47.907
	rs10857964	C	T	C	T	0.0140866	0.0022053	1.7e-10	-0.0027	0.0091	0.766399	9.2378e-05	40.8014
	rs11038810	G	A	G	A	0.0111343	0.00186325	2.3e-09	-0.0097	0.0093	0.2985	8.085e-05	35.7093
	rs11097340	T	C	T	C	-0.0115334	0.00181501	2.1e-10	-0.0045	0.0083	0.5863	9.14215e-05	40.3789
	rs112780312	A	G	A	G	-0.0121483	0.0020189	1.8e-09	0.0242	0.0109	0.0259203	8.1978e-05	36.2076
	rs11670024	G	A	G	A	0.0160114	0.00279947	1.1e-08	-0.0382	0.0139	0.00582304	7.40639e-05	32.7118
	rs11940694	G	A	G	A	-0.0126647	0.00183426	5e-12	0.0206	0.0084	0.01439	0.000107933	47.6723
	rs12354267	C	T	C	T	0.0116473	0.00193279	1.7e-09	0.001	0.0092	0.9127	8.22199e-05	36.3144
	rs184643	A	G	A	G	-0.0121653	0.00180474	1.6e-11	-0.0049	0.0095	0.6042	0.000102873	45.4375
	rs1853931	A	G	A	G	-0.0113368	0.00181017	3.8e-10	-0.0048	0.0084	0.5644	8.88046e-05	39.223
	rs2450126	G	A	G	A	-0.0149019	0.00245669	1.3e-09	0.0104	0.0098	0.291	8.33063e-05	36.7943
	rs2799849	T	C	T	C	-0.0123289	0.00190573	9.8e-11	0.0026	0.0088	0.769501	9.47581e-05	41.8527
	rs2817377	A	G	A	G	0.00990084	0.00178933	3.1e-08	0.0072	0.0082	0.3792	6.9321e-05	30.6169
	rs2927238	G	T	G	T	0.0102465	0.0018288	2.1e-08	-0.0027	0.0084	0.752199	7.10754e-05	31.3918
	rs3115230	A	C	A	C	-0.0114779	0.00207131	3e-08	-0.0076	0.0093	0.416	6.95242e-05	30.7067
	rs4410790	C	T	C	T	-0.0109143	0.00184697	3.4e-09	-0.0038	0.0085	0.655399	7.90623e-05	34.9197
	rs4739095	A	G	A	G	-0.0128656	0.00210523	9.9e-10	-0.007	0.0098	0.4702	8.45582e-05	37.3473
	rs4797242	A	C	A	C	0.0114312	0.00194889	4.5e-09	0.0032	0.0086	0.7103	7.78945e-05	34.4038
	rs6510177	C	T	C	T	-0.0130354	0.00228744	1.2e-08	0.0063	0.0126	0.617701	7.35274e-05	32.4749
	rs6545770	T	A	T	A	-0.013728	0.00206041	2.7e-11	-0.0125	0.0121	0.3007	0.000100507	44.3921
	rs68136852	A	C	A	C	-0.0141222	0.00247848	1.2e-08	-0.0136	0.0105	0.1944	7.35078e-05	32.4662
	rs6918737	A	T	A	T	0.0137325	0.00210976	7.6e-11	-0.0184	0.0092	0.0463703	9.59231e-05	42.3673
	rs7040561	A	T	A	T	-0.0162685	0.00252002	1.1e-10	0.007	0.0126	0.575999	9.43578e-05	41.6759
	rs7619139	A	T	A	T	-0.016951	0.00181499	9.7e-21	0.0139	0.0083	0.0941196	0.000197464	87.2248
	rs78854891	C	T	C	T	0.0221411	0.00363312	1.1e-09	0.0309	0.0206	0.1339	8.4088e-05	37.1396
	rs79642906	A	G	A	G	-0.0181581	0.00322812	1.9e-08	0.0038	0.0184	0.8386	7.16378e-05	31.6402
	rs9846396	T	C	T	C	0.0119674	0.00180031	3e-11	0.0096	0.0086	0.2657	0.000100044	44.1879
cheese intake	rs1073242	A	G	A	G	0.015728	0.00229156	6.7e-12	-0.0152	0.0085	0.0724803	0.000104327	47.1067
	rs113367286	T	C	T	C	0.0151797	0.00249985	1.3e-09	-0.0133	0.0091	0.1448	8.16618e-05	36.872
	rs11620149	C	T	C	T	-0.0176745	0.0032085	3.6e-08	-0.0034	0.0145	0.8177	6.72073e-05	30.3451
	rs12296440	A	G	A	G	0.0187942	0.00297985	2.8e-10	0.0014	0.0121	0.9092	8.81001e-05	39.7793
	rs12447542	A	G	A	G	0.0197476	0.00340698	6.8e-09	-0.012	0.0143	0.4024	7.44068e-05	33.596
	rs12475594	G	A	G	A	0.0160073	0.00292518	4.4e-08	0.0092	0.0113	0.4129	6.6322e-05	29.9453
	rs12672200	A	G	A	G	-0.0137634	0.00239456	9e-09	-0.0069	0.0089	0.4385	7.31685e-05	33.0368
	rs12786959	T	A	T	A	-0.0160712	0.00281988	1.2e-08	0.0232	0.0112	0.0383098	7.19382e-05	32.4813
	rs1291145	C	T	C	T	-0.0202495	0.00241026	4.4e-17	-0.0022	0.0085	0.7965	0.000156311	70.5828
	rs12951057	G	C	G	C	-0.0211557	0.00304376	3.6e-12	0.0196	0.0122	0.1098	0.00010699	48.3094
	rs13257887	C	T	C	T	0.0161808	0.00256186	2.7e-10	0.0403	0.0174	0.0205499	8.835e-05	39.8921
	rs1434511	T	C	T	C	0.0129646	0.00225868	9.5e-09	-0.0016	0.0082	0.8452	7.29681e-05	32.9463
	rs1514755	G	A	G	A	0.0163749	0.00261651	3.9e-10	-0.0272	0.0094	0.00378199	8.67422e-05	39.1661
	rs17115145	T	C	T	C	-0.0128806	0.00228956	1.8e-08	0.0146	0.0085	0.0846292	7.0096e-05	31.6495
	rs1806771	G	T	G	T	-0.0221467	0.004035	4.1e-08	-0.0029	0.0147	0.8411	6.67203e-05	30.1251
	rs1931805	C	T	C	T	0.0126363	0.00223591	1.6e-08	-0.0109	0.0085	0.2007	7.07386e-05	31.9396
	rs2339928	A	G	A	G	0.0148578	0.00244494	1.2e-09	-0.0004	0.0102	0.9682	8.17886e-05	36.9293
	rs2802530	A	G	A	G	0.0186266	0.00339704	4.2e-08	-0.0142	0.0134	0.2867	6.65875e-05	30.0652
	rs2854175	A	C	A	C	0.0169937	0.00256857	3.7e-11	-0.002	0.0107	0.8496	9.69408e-05	43.7715
	rs34198643	T	C	T	C	-0.0167006	0.00267855	4.5e-10	-0.0061	0.0116	0.596	8.6096e-05	38.8743
	rs35270670	G	A	G	A	0.0163794	0.00270974	1.5e-09	-0.0222	0.0116	0.0551404	8.0921e-05	36.5375
	rs3911016	G	T	G	T	0.0213573	0.0034399	5.3e-10	-0.0178	0.0128	0.1641	8.53728e-05	38.5478
	rs4296548	G	T	G	T	0.0130245	0.00228781	1.2e-08	-0.0098	0.0083	0.2412	7.17805e-05	32.4101
	rs4681981	A	C	A	C	-0.0124361	0.00224121	2.9e-08	0.0019	0.0113	0.8682	6.81914e-05	30.7894
	rs4692708	C	A	C	A	0.0147298	0.00258904	1.3e-08	0.0188	0.0111	0.0895695	7.16871e-05	32.3679
	rs4860341	C	T	C	T	0.0243652	0.00435152	2.2e-08	0.0022	0.014	0.8742	6.94358e-05	31.3513
	rs504675	T	C	T	C	0.0274418	0.00234182	1e-31	-0.0125	0.0084	0.1359	0.000304048	137.314
	rs524468	G	A	G	A	-0.0142421	0.00255161	2.4e-08	0.0104	0.0088	0.2365	6.89994e-05	31.1543
	rs531358	T	C	T	C	0.0131666	0.00233731	1.8e-08	0.0013	0.0085	0.8779	7.02813e-05	31.7331
	rs61734410	T	C	T	C	0.016654	0.00262279	2.2e-10	-0.0241	0.0108	0.0261698	8.9295e-05	40.3189
	rs62236533	A	G	A	G	0.0247617	0.00364674	1.1e-11	-0.0279	0.0173	0.1065	0.000102109	46.1051
	rs62245792	A	T	A	T	-0.0179341	0.00316317	1.4e-08	0.0088	0.0126	0.4824	7.11933e-05	32.1449
	rs6685323	T	C	T	C	-0.0131886	0.00241592	4.8e-08	-0.0142	0.0089	0.1099	6.60023e-05	29.801
	rs67238148	T	G	T	G	0.0165432	0.00271432	1.1e-09	0.0073	0.0117	0.5309	8.22691e-05	37.1463
	rs6774906	C	A	C	A	0.0316294	0.00567262	2.5e-08	-0.0106	0.0157	0.4986	6.88558e-05	31.0894
	rs6873324	C	A	C	A	-0.0124766	0.00227073	3.9e-08	0.0184	0.009	0.04018	6.68634e-05	30.1898
	rs71386942	A	C	A	C	0.0144554	0.00252205	9.9e-09	0.0186	0.0106	0.0788896	7.27574e-05	32.8512
	rs72970243	A	G	A	G	0.0222011	0.00340166	6.7e-11	-0.003	0.0105	0.772999	9.4337e-05	42.5957
	rs7298331	C	A	C	A	-0.013175	0.00230588	1.1e-08	0.0049	0.0083	0.5577	7.23023e-05	32.6457
	rs73024305	C	G	C	G	0.0325373	0.00492718	4e-11	-0.0179	0.0227	0.4304	9.65784e-05	43.6078
	rs73096946	C	T	C	T	-0.0205914	0.00306664	1.9e-11	0.0373	0.0112	0.000846603	9.98524e-05	45.0863
	rs73335955	C	T	C	T	0.0277726	0.00497824	2.4e-08	-0.0429	0.0225	0.0564898	6.89298e-05	31.1229
	rs7386207	T	C	T	C	-0.0124974	0.00226925	3.6e-08	0.0176	0.0085	0.0374904	6.7174e-05	30.33
	rs77742462	G	A	G	A	-0.0474668	0.00827804	9.8e-09	-0.0088	0.0347	0.7992	7.28197e-05	32.8793
	rs78876700	A	G	A	G	0.0180965	0.00327852	3.4e-08	-0.0025	0.015	0.8673	6.74776e-05	30.4671
	rs79184944	A	T	A	T	0.0196018	0.00328458	2.4e-09	-0.0115	0.0126	0.3632	7.88776e-05	35.6148
	rs7936836	A	C	A	C	0.0159029	0.00227272	2.6e-12	0.0047	0.0097	0.6272	0.000108435	48.962
	rs919109	C	G	C	G	0.0199382	0.00324329	7.9e-10	-0.013	0.0109	0.2338	8.36989e-05	37.7919
	rs9504123	C	A	C	A	0.0141706	0.00250387	1.5e-08	-0.0064	0.0091	0.4786	7.09378e-05	32.0296
	rs9649582	T	A	T	A	-0.0146166	0.00241153	1.4e-09	0.014	0.0134	0.2953	8.13632e-05	36.7372
	rs975303	G	A	G	A	0.0212756	0.00290699	2.5e-13	-0.0075	0.0111	0.4953	0.000118626	53.5642
alcohol intake frequency	rs10188314	T	C	T	C	-0.0197869	0.00303605	7.2e-11	-0.0154	0.0086	0.0714793	9.18609e-05	42.4752
	rs10792669	G	A	G	A	0.0174322	0.00304065	9.9e-09	0.0108	0.0083	0.1913	7.10843e-05	32.8677
	rs11223617	A	G	A	G	0.0250908	0.00375381	2.3e-11	0.0012	0.0092	0.901	9.66219e-05	44.6769
	rs11700855	G	A	G	A	-0.029795	0.00523292	1.2e-08	0.005	0.0116	0.666801	7.01134e-05	32.4188
	rs11750777	A	G	A	G	-0.020493	0.00372613	3.8e-08	-0.0042	0.0119	0.723401	6.54183e-05	30.2478
	rs117799466	C	G	C	G	-0.0196704	0.00331968	3.1e-09	0.0009	0.011	0.9371	7.59336e-05	35.1101
	rs11787216	T	C	T	C	0.0244162	0.00320078	2.4e-14	0.0139	0.0094	0.1363	0.000125841	58.1892
	rs12312693	C	T	C	T	-0.0176811	0.00305026	6.8e-09	-0.0021	0.0085	0.804	7.26685e-05	33.6003
	rs13102973	C	T	C	T	-0.0194072	0.00311875	4.9e-10	-0.0081	0.0085	0.338	8.37454e-05	38.7224
	rs13178443	T	C	T	C	-0.0186516	0.00338983	3.8e-08	-0.0085	0.0091	0.353	6.54758e-05	30.2743
	rs13390019	C	T	C	T	0.0296116	0.00449182	4.3e-11	0.0115	0.0144	0.4237	9.39877e-05	43.4587
	rs1515591	G	T	G	T	0.0182303	0.00311635	4.9e-09	0.0012	0.0091	0.8934	7.40109e-05	34.221
	rs1666658	C	T	C	T	0.0179674	0.00309866	6.7e-09	-0.0054	0.0092	0.56	7.2715e-05	33.6218
	rs17662759	C	T	C	T	0.0301348	0.00546031	3.4e-08	0.0466	0.0165	0.004605	6.58728e-05	30.4579
	rs17690703	T	C	T	C	0.0250342	0.00343021	2.9e-13	0.0033	0.0114	0.772499	0.000115188	53.2628
	rs186347	T	G	T	G	0.0179489	0.00305071	4e-09	0.0099	0.0085	0.2425	7.48642e-05	34.6156
	rs1893659	A	C	A	C	-0.029326	0.00305313	7.6e-22	-0.015	0.0097	0.1195	0.000199508	92.2599
	rs1937522	G	A	G	A	0.0168979	0.00303207	2.5e-08	-0.0018	0.0082	0.8235	6.71724e-05	31.0588
	rs1991083	T	C	T	C	-0.0223925	0.00325813	6.3e-12	0.011	0.0101	0.276	0.000102154	47.2353
	rs2043677	T	C	T	C	0.0261133	0.0043272	1.6e-09	-0.0131	0.0178	0.4601	7.87605e-05	36.4173
	rs2159935	A	G	A	G	-0.0185742	0.00302582	8.3e-10	-0.0074	0.0082	0.3649	8.14951e-05	37.6818
	rs2160935	T	C	T	C	-0.018718	0.00309117	1.4e-09	-0.0121	0.0094	0.1988	7.92997e-05	36.6666
	rs2244598	C	T	C	T	-0.018378	0.00311907	3.8e-09	0.0191	0.0089	0.0321403	7.50839e-05	34.7172
	rs2411453	G	T	G	T	-0.0350793	0.00309039	7.3e-30	0.0007	0.0087	0.9372	0.000278604	128.847
	rs2535911	T	C	T	C	-0.0188476	0.00316849	2.7e-09	-0.0181	0.0092	0.0475795	7.65257e-05	35.3839
	rs2622167	A	G	A	G	-0.0191155	0.0030674	4.6e-10	0.0001	0.0094	0.9882	8.39899e-05	38.8355
	rs262240	T	C	T	C	-0.017207	0.00303483	1.4e-08	-0.0033	0.0085	0.696899	6.95255e-05	32.1469
	rs2717063	A	C	A	C	-0.0203704	0.00308457	4e-11	0.0016	0.0084	0.8492	9.43196e-05	43.6122
	rs28768122	C	T	C	T	0.0207	0.00355204	5.6e-09	0.0186	0.0096	0.0517595	7.3449e-05	33.9612
	rs28787109	A	G	A	G	0.0178107	0.00308461	7.7e-09	0.0197	0.0094	0.0373697	7.21046e-05	33.3395
	rs2924321	A	G	A	G	-0.0195131	0.00305022	1.6e-10	-0.0288	0.0087	0.000914492	8.85084e-05	40.925
	rs2977454	G	C	G	C	-0.0259222	0.00459853	1.7e-08	0.0048	0.0109	0.6604	6.8724e-05	31.7763
	rs34440851	T	C	T	C	-0.0226831	0.00415058	4.6e-08	0.0097	0.0103	0.3461	6.4594e-05	29.8666
	rs34473884	A	G	A	G	-0.0203615	0.00350346	6.2e-09	0.0017	0.0095	0.8574	7.3051e-05	33.7772
	rs34631026	T	C	T	C	-0.0169128	0.00304832	2.9e-08	-0.009	0.0096	0.3469	6.65754e-05	30.7828
	rs4241258	T	C	T	C	0.0250636	0.00440325	1.3e-08	-0.0023	0.0127	0.8579	7.00717e-05	32.3995
	rs4242715	A	G	A	G	-0.0186543	0.00324831	9.3e-09	-0.0177	0.0097	0.0675196	7.13255e-05	32.9793
	rs4417025	A	G	A	G	-0.0188379	0.00316516	2.7e-09	0.0055	0.0103	0.593999	7.66078e-05	35.4219
	rs4503294	T	C	T	C	0.0181476	0.00307049	3.4e-09	0.0177	0.0088	0.0438702	7.5548e-05	34.9318
	rs461599	C	A	C	A	-0.0191888	0.00303977	2.7e-10	-0.0034	0.0082	0.6745	8.61806e-05	39.8485
	rs4726481	T	G	T	G	0.0217614	0.00310188	2.3e-12	0.0025	0.0086	0.767499	0.000106441	49.2178
	rs473098	T	C	T	C	-0.0217406	0.00304345	9.1e-13	-0.0341	0.0097	0.000459198	0.000110356	51.028
	rs4916723	C	A	C	A	0.0239479	0.00309951	1.1e-14	-0.0059	0.0084	0.480799	0.0001291	59.6962
	rs4968391	T	G	T	G	-0.0192695	0.0032265	2.3e-09	-0.0006	0.0101	0.9543	7.71395e-05	35.6677
	rs5022348	T	C	T	C	0.0202641	0.00357005	1.4e-08	0.0049	0.0109	0.6555	6.96801e-05	32.2184
	rs550942	T	C	T	C	0.022401	0.00398884	2e-08	0.0108	0.0111	0.3299	6.82095e-05	31.5384
	rs56194430	T	C	T	C	0.0225403	0.00407148	3.1e-08	0.004	0.0135	0.7673	6.62856e-05	30.6488
	rs58905411	A	G	A	G	-0.0266343	0.00307848	5.1e-18	-0.0014	0.0083	0.8696	0.000161872	74.8528
	rs6030200	A	G	A	G	-0.019529	0.00327075	2.4e-09	0.0017	0.0085	0.8414	7.71018e-05	35.6503
	rs62305780	G	C	G	C	-0.0485216	0.00506585	9.9e-22	0.0064	0.014	0.6496	0.000198387	91.741
	rs62339673	A	C	A	C	0.0182943	0.00315406	6.6e-09	0.0119	0.0086	0.1646	7.276e-05	33.6426
	rs650558	T	C	T	C	0.0207362	0.0035079	3.4e-09	-0.0056	0.0093	0.5455	7.55725e-05	34.9432
	rs6727281	T	C	T	C	-0.024322	0.00391964	5.5e-10	0.0235	0.0115	0.0412003	8.32728e-05	38.5039
	rs6943160	C	T	C	T	0.020627	0.00372774	3.1e-08	0.0367	0.0144	0.01084	6.62194e-05	30.6182
	rs71651683	T	C	T	C	-0.0704589	0.0127906	3.6e-08	-0.0753	0.0455	0.0980189	6.56288e-05	30.3451
	rs72769229	T	A	T	A	-0.0231352	0.00419154	3.4e-08	-0.0129	0.012	0.2837	6.58876e-05	30.4647
	rs728538	G	T	G	T	0.0228752	0.00406259	1.8e-08	0.0322	0.0124	0.00934394	6.85689e-05	31.7046
	rs7298932	G	A	G	A	-0.0237214	0.00431166	3.8e-08	-0.0048	0.014	0.732099	6.5463e-05	30.2684
	rs7330939	T	C	T	C	-0.0213301	0.0034046	3.7e-10	-0.0006	0.0088	0.95	8.48886e-05	39.2511
	rs74679146	C	T	C	T	-0.0320735	0.00575757	2.5e-08	-0.0211	0.0182	0.2456	6.71148e-05	31.0322
	rs7514579	C	A	C	A	0.0196672	0.00359788	4.6e-08	-0.001	0.0102	0.9252	6.46244e-05	29.8806
	rs76082653	T	C	T	C	0.0464269	0.00668673	3.8e-12	0.0144	0.0238	0.5449	0.000104256	48.207
	rs7610856	A	C	A	C	-0.023864	0.00307022	7.7e-15	-0.031	0.0097	0.001414	0.000130654	60.4151
	rs780569	A	T	A	T	0.0198033	0.00336454	4e-09	-0.0018	0.0096	0.8478	7.49245e-05	34.6435
	rs80292319	C	T	C	T	-0.0393728	0.00649583	1.4e-09	-0.0597	0.0191	0.00178098	7.94551e-05	36.7385
	rs8043563	C	G	C	G	0.0233654	0.00347125	1.7e-11	0.0129	0.009	0.1541	9.79862e-05	45.3078
	rs8614	A	C	A	C	0.0247806	0.00392537	2.7e-10	-0.0218	0.0099	0.0270801	8.61902e-05	39.853
	rs9349379	G	A	G	A	-0.0193455	0.00308215	3.5e-10	-0.0135	0.0085	0.1124	8.52017e-05	39.3959
	rs9403297	A	G	A	G	0.0188234	0.00313037	1.8e-09	-0.0066	0.0089	0.4596	7.81995e-05	36.1579
	rs9648478	A	G	A	G	0.0168603	0.00302891	2.6e-08	0.0092	0.0082	0.258	6.70134e-05	30.9853
	rs9814516	T	G	T	G	-0.0251117	0.00355589	1.6e-12	0.0008	0.0099	0.9351	0.000107855	49.8716
	rs9829192	T	G	T	G	0.0169324	0.00305032	2.8e-08	0.0037	0.0084	0.662	6.66423e-05	30.8137
	rs9906502	A	G	A	G	0.0237883	0.00396178	1.9e-09	-0.0067	0.0097	0.490999	7.79732e-05	36.0532
	rs9912298	C	A	C	A	0.0205894	0.00358993	9.7e-09	0.0074	0.0093	0.4264	7.11406e-05	32.8938
	rs9958320	C	T	C	T	0.0248553	0.00427092	5.9e-09	-0.0102	0.0135	0.4507	7.32481e-05	33.8683
tea intake	rs10741694	C	T	C	T	0.0150037	0.00219355	7.9e-12	-0.0036	0.009	0.691899	0.000104539	46.7843
	rs10752269	A	G	A	G	-0.0128727	0.00211975	1.3e-09	0.0068	0.0083	0.4129	8.24054e-05	36.8781
	rs10764990	A	G	A	G	-0.0121906	0.00216898	1.9e-08	0.0149	0.0082	0.0711394	7.05878e-05	31.5891
	rs11164870	G	C	G	C	-0.0119604	0.00218232	4.2e-08	0.0013	0.0084	0.8796	6.71192e-05	30.0367
	rs1156588	G	A	G	A	-0.015454	0.00260325	2.9e-09	0.0206	0.0099	0.0368002	7.87476e-05	35.241
	rs11587444	G	A	G	A	0.0140328	0.00217078	1e-10	-0.0198	0.0083	0.0172898	9.33766e-05	41.7883
	rs12591786	T	C	T	C	-0.0184399	0.00294243	3.7e-10	-0.0141	0.0127	0.2661	8.77583e-05	39.2738
	rs13282783	T	C	T	C	-0.0135837	0.00235432	7.9e-09	-0.0024	0.0086	0.7792	7.43865e-05	33.2892
	rs132904	C	G	C	G	0.0166007	0.00255257	7.8e-11	-0.0321	0.0109	0.003225	9.451e-05	42.2956
	rs141071726	A	G	A	G	0.0407321	0.00681204	2.2e-09	-0.0591	0.0336	0.0790497	7.98925e-05	35.7534
	rs1453548	A	T	A	T	-0.0133414	0.00224973	3e-09	0.005	0.0087	0.5602	7.85831e-05	35.1674
	rs149805207	G	A	G	A	-0.0719337	0.0125823	1.1e-08	0.0938	0.043	0.0293603	7.30356e-05	32.6846
	rs17245213	A	G	A	G	-0.0146481	0.00260905	2e-08	-0.0098	0.012	0.4135	7.0435e-05	31.5207
	rs17576658	A	G	A	G	-0.0134812	0.00245655	4.1e-08	0.0096	0.0103	0.3502	6.72974e-05	30.1165
	rs17685	A	G	A	G	0.0230655	0.00236195	1.6e-22	-0.0049	0.0087	0.569399	0.000213066	95.3635
	rs2117137	G	A	G	A	0.0129948	0.0021557	1.7e-09	0.0036	0.0113	0.75	8.11986e-05	36.338
	rs2273447	T	A	T	A	0.0174715	0.00263421	3.3e-11	0.0028	0.012	0.8153	9.82966e-05	43.9904
	rs2279844	A	G	A	G	-0.0119879	0.00218318	4e-08	-0.0006	0.0083	0.9418	6.73751e-05	30.1512
	rs2351187	A	G	A	G	0.0129023	0.0022823	1.6e-08	-0.006	0.0102	0.5587	7.14133e-05	31.9585
	rs2472297	T	C	T	C	0.0533453	0.00240098	2.3e-109	-0.0392	0.0109	0.000326904	0.00110194	493.643
	rs2478875	G	A	G	A	0.0218943	0.00261129	5.1e-17	-0.0216	0.0096	0.0242097	0.000157074	70.2991
	rs2645929	G	A	G	A	-0.0149842	0.0027166	3.5e-08	-0.005	0.0111	0.6532	6.79842e-05	30.4238
	rs34619	A	G	A	G	0.0117117	0.0021375	4.3e-08	0.0055	0.0086	0.5241	6.70842e-05	30.021
	rs4410790	C	T	C	T	0.0405506	0.00219507	3.4e-76	-0.0038	0.0085	0.655399	0.000762058	341.268
	rs4817505	C	T	C	T	0.015068	0.0021746	4.2e-12	-0.015	0.0083	0.0693905	0.000107282	48.0121
	rs56188862	C	T	C	T	-0.0157568	0.0021747	4.3e-13	-0.0018	0.0085	0.8305	0.000117303	52.4971
	rs56348300	G	C	G	C	0.0158824	0.00273191	6.1e-09	0.006	0.0106	0.5745	7.55246e-05	33.7985
	rs57462170	A	G	A	G	0.0191505	0.00340563	1.9e-08	0.0297	0.0122	0.0148799	7.06572e-05	31.6201
	rs57631352	G	A	G	A	-0.0131035	0.00232117	1.7e-08	-0.0108	0.0086	0.2106	7.12117e-05	31.8683
	rs6829	T	C	T	C	-0.0119163	0.00216546	3.7e-08	-0.0084	0.0095	0.377	6.76666e-05	30.2817
	rs72797284	G	A	G	A	-0.0171147	0.00238353	7e-13	0.0063	0.0109	0.5613	0.000115204	51.5579
	rs7757102	G	A	G	A	-0.0118039	0.00213302	3.1e-08	0.0243	0.0082	0.00306098	6.8431e-05	30.6238
	rs9302428	G	C	G	C	0.0122457	0.00220122	2.6e-08	-0.0059	0.0094	0.5322	6.91563e-05	30.9484
	rs9624470	A	G	A	G	0.0252071	0.00215485	1.3e-31	0.0093	0.0083	0.2618	0.000305704	136.839
	rs9648476	A	G	A	G	0.0125013	0.00218542	1.1e-08	-0.0059	0.0097	0.542099	7.3119e-05	32.7219
	rs977474	T	C	T	C	0.0217813	0.00285559	2.4e-14	-0.0206	0.0139	0.1373	0.000129999	58.18
coffee intake	rs1057868	T	C	T	C	0.0199509	0.00178517	5.4e-29	-0.0054	0.0086	0.53	0.000291155	124.9
	rs117810762	A	G	A	G	0.0359086	0.00617871	6.2e-09	0.0348	0.0766	0.6496	7.87502e-05	33.7753
	rs117968677	A	G	A	G	-0.0310299	0.00551601	1.9e-08	0.0635	0.0293	0.0300497	7.37841e-05	31.6453
	rs12514566	A	G	A	G	-0.0113972	0.00170562	2.4e-11	0.0202	0.0087	0.0205102	0.000104105	44.6509
	rs12989746	T	G	T	G	0.01035	0.00186429	2.8e-08	-0.0099	0.009	0.2698	7.18633e-05	30.8214
	rs13054099	C	T	C	T	-0.0107777	0.00183597	4.3e-09	0.0303	0.0103	0.00325297	8.03472e-05	34.4603
	rs1527961	C	T	C	T	-0.0133431	0.00236585	1.7e-08	0.0024	0.0133	0.8548	7.41637e-05	31.808
	rs17842490	G	A	G	A	-0.0451683	0.00680848	3.3e-11	-0.0744	0.0455	0.1019	0.000102614	44.0114
	rs1942965	C	T	C	T	-0.00890339	0.00161917	3.8e-08	0.0004	0.0083	0.962	7.04985e-05	30.236
	rs2189234	G	T	G	T	0.00998689	0.00166052	1.8e-09	-0.0108	0.0084	0.1976	8.43374e-05	36.1718
	rs2465037	A	C	A	C	-0.0106317	0.00170743	4.8e-10	-0.0045	0.0086	0.5978	9.03992e-05	38.7719
	rs2472297	T	C	T	C	0.0464708	0.00182733	1.1e-142	-0.0392	0.0109	0.000326904	0.00150576	646.732
	rs2597805	T	C	T	C	0.00985502	0.00175623	2e-08	0.0091	0.0091	0.3175	7.34184e-05	31.4884
	rs4410790	C	T	C	T	0.039072	0.00167288	1.2e-120	-0.0038	0.0085	0.655399	0.00127038	545.506
	rs442355	C	G	C	G	-0.0111372	0.00185374	1.9e-09	-0.0213	0.0102	0.0380601	8.41593e-05	36.0954
	rs4615895	A	G	A	G	0.0122025	0.00184972	4.2e-11	0.0068	0.0101	0.4977	0.000101467	43.5195
	rs56113850	C	T	C	T	0.0126667	0.00163351	8.9e-15	0.0111	0.0097	0.2519	0.000140187	60.1286
	rs57918684	A	G	A	G	0.0128864	0.00223845	8.6e-09	-0.0008	0.0097	0.9362	7.72715e-05	33.1411
	rs6062682	T	C	T	C	0.0103704	0.00163929	2.5e-10	-0.0103	0.0096	0.2825	9.3309e-05	40.02
	rs6063085	C	A	C	A	0.0104106	0.00166919	4.5e-10	-0.0135	0.0088	0.1254	9.06954e-05	38.899
	rs61928609	C	A	C	A	-0.0147305	0.00217536	1.3e-11	-0.0215	0.0139	0.1209	0.000106908	45.8533
	rs62064918	T	C	T	C	-0.0103075	0.00187872	4.1e-08	-0.0191	0.0114	0.0946695	7.01837e-05	30.101
	rs630194	C	T	C	T	-0.0113533	0.00169853	2.3e-11	0.0108	0.01	0.2771	0.000104169	44.6782
	rs6469262	C	T	C	T	-0.00915347	0.00162895	1.9e-08	0.0052	0.0082	0.5254	7.36222e-05	31.5758
	rs73075167	T	A	T	A	-0.0160639	0.00244429	5e-11	0.0179	0.0128	0.163	0.000100702	43.1911
	rs75347775	A	G	A	G	0.0104504	0.00187898	2.7e-08	0.0099	0.0095	0.2961	7.21231e-05	30.9328
	rs7811609	T	C	T	C	0.00913864	0.00166468	4e-08	0.0091	0.0084	0.2821	7.02677e-05	30.137
	rs78267637	G	C	G	C	-0.0254259	0.00431659	3.9e-09	0.0127	0.023	0.5802	8.08948e-05	34.6952
	rs8056750	T	C	T	C	0.0105333	0.00173692	1.3e-09	-0.0036	0.0098	0.7097	8.57465e-05	36.7762
cooked vegetable intake	rs10156602	G	A	G	A	0.0110063	0.00163687	1.8e-11	-0.0043	0.0085	0.615399	0.000100763	45.2119
	rs10161952	C	A	C	A	-0.0095798	0.00168589	1.3e-08	0.0082	0.0087	0.35	7.19639e-05	32.2888
	rs11138705	C	G	C	G	0.0103715	0.00183004	1.4e-08	-0.0028	0.0093	0.762	7.1585e-05	32.1189
	rs1816263	C	T	C	T	0.00958122	0.00174063	3.7e-08	-0.0011	0.0107	0.9165	6.75291e-05	30.2989
	rs2052063	T	C	T	C	-0.00945755	0.0015679	1.6e-09	-0.0032	0.0082	0.6925	8.10918e-05	36.3847
	rs2102738	C	A	C	A	-0.0121578	0.00208302	5.3e-09	0.0108	0.0102	0.2883	7.59244e-05	34.066
	rs2252508	G	A	G	A	0.0091021	0.00156216	5.7e-09	0.0179	0.0093	0.0531105	7.56642e-05	33.9493
	rs28450747	A	G	A	G	-0.0101604	0.0018547	4.3e-08	0.007	0.0109	0.5229	6.68862e-05	30.0104
	rs34155012	T	C	T	C	0.0105584	0.00192208	3.9e-08	-0.0016	0.0104	0.8751	6.72536e-05	30.1753
salad / raw vegetable intake	rs10819082	A	G	A	G	-0.00916475	0.00151342	1.4e-09	0.013	0.0094	0.1676	8.42098e-05	36.6708
	rs12203592	T	C	T	C	-0.0102862	0.00169411	1.3e-09	-0.0299	0.0445	0.501601	8.46577e-05	36.8659
	rs12908495	A	C	A	C	-0.00935	0.00166573	2e-08	-0.0111	0.0094	0.2378	7.23535e-05	31.5074
	rs13102393	G	C	A	C	0.00797933	0.00143029	2.4e-08	-0.6098	0.349	0.0805898	7.14711e-05	31.1231
	rs13102393	G	C	G	C	0.00797933	0.00143029	2.4e-08	0.013	0.0092	0.1595	7.14711e-05	31.1231
	rs17460017	T	A	T	A	0.0111744	0.00181338	7.2e-10	-0.0057	0.0121	0.641	8.71986e-05	37.9725
	rs1890012	G	T	G	T	-0.0104258	0.00180794	8.1e-09	-0.0179	0.0158	0.2559	7.6365e-05	33.2544
	rs2194027	A	T	A	T	-0.00860795	0.00143565	2e-09	0.0005	0.0083	0.9488	8.2555e-05	35.9501
	rs3095337	C	G	C	G	-0.0126218	0.00176637	9e-13	-0.0088	0.0133	0.5078	0.000117248	51.0596
	rs3129962	A	G	G	C	-0.0133033	0.00212261	3.7e-10	0.0042	0.0125	0.7391	9.02019e-05	39.2804
	rs3129962	A	G	A	G	-0.0133033	0.00212261	3.7e-10	0.0214	0.0165	0.1961	9.02019e-05	39.2804
	rs34186148	C	G	C	G	-0.00805142	0.0014749	4.8e-08	0.0058	0.0093	0.5353	6.84332e-05	29.8001
	rs4083969	G	C	G	C	0.017133	0.00311517	3.8e-08	-0.0013	0.0183	0.9444	6.94624e-05	30.2483
	rs4291983	A	C	A	C	-0.00839985	0.00142481	3.7e-09	-0.0062	0.0082	0.4517	7.98125e-05	34.7558
	rs57221424	G	C	G	C	0.00894101	0.00153327	5.5e-09	0.0079	0.0103	0.4469	7.8087e-05	34.0043
	rs62461186	C	A	C	A	-0.0113438	0.00185732	1e-09	-0.0081	0.0123	0.513701	8.5661e-05	37.3028
	rs75248709	T	C	T	C	-0.0197339	0.00352774	2.2e-08	-0.0106	0.0226	0.639401	7.18585e-05	31.2918
	rs7821179	C	G	C	G	-0.0108184	0.00197644	4.4e-08	-0.0029	0.011	0.791199	6.88027e-05	29.961
	rs8130508	A	G	A	G	0.0087404	0.00157797	3e-08	0.0071	0.0089	0.422	7.04549e-05	30.6805
	rs9427220	T	A	T	A	-0.00800801	0.00144212	2.8e-08	0.019	0.0085	0.0249	7.08096e-05	30.835
fresh fruit intake	rs10064431	C	T	C	T	-0.00757392	0.00122365	6e-10	-0.0024	0.0082	0.7665	8.58035e-05	38.3111
	rs10192394	T	C	T	C	-0.00766096	0.0012287	4.5e-10	0.0005	0.0084	0.9544	8.70668e-05	38.8752
	rs10249294	A	G	A	G	0.0195637	0.00126299	4.1e-54	-0.0149	0.0084	0.0773998	0.000537136	239.939
	rs10271924	T	C	T	C	-0.00704676	0.00125592	2e-08	0.0086	0.0091	0.3441	7.05082e-05	31.4813
	rs1051547	C	T	C	T	-0.00757523	0.00124161	1.1e-09	-0.0013	0.0097	0.8964	8.33682e-05	37.2237
	rs10840126	G	A	G	A	-0.00771754	0.00128576	1.9e-09	0.004	0.0086	0.644401	8.06898e-05	36.0277
	rs11032362	A	G	A	G	0.0123929	0.00212339	5.3e-09	-0.0272	0.0181	0.1329	7.62902e-05	34.0631
	rs11248509	T	A	T	A	0.00732973	0.00126801	7.4e-09	0.0081	0.0086	0.351	7.48365e-05	33.414
	rs11896330	A	G	A	G	-0.00844567	0.0012744	3.4e-11	0.0053	0.0086	0.5345	9.83625e-05	43.9192
	rs12044599	G	A	G	A	0.00942073	0.0015033	3.7e-10	-0.0148	0.0094	0.1146	8.79539e-05	39.2714
	rs12536253	C	G	C	G	-0.00815943	0.00141599	8.3e-09	-0.0158	0.0111	0.1562	7.43674e-05	33.2045
	rs12641371	T	C	T	C	0.00791271	0.00123354	1.4e-10	0.0072	0.0083	0.3836	9.21551e-05	41.1474
	rs12780952	A	G	A	G	0.00747457	0.00135361	3.4e-08	-0.0159	0.0101	0.1168	6.82922e-05	30.4918
	rs12885598	A	G	A	G	0.00751549	0.00124738	1.7e-09	0.0036	0.0099	0.7168	8.13013e-05	36.3007
	rs13072255	C	A	C	A	0.00898012	0.00122355	2.1e-13	-0.0064	0.0083	0.4393	0.000120638	53.8665
	rs139042899	C	A	C	A	0.035995	0.00608106	3.2e-09	-0.0521	0.0589	0.3764	7.84706e-05	35.0368
	rs149449	A	G	A	G	0.00728855	0.00122061	2.4e-09	-0.0019	0.0083	0.8173	7.98563e-05	35.6555
	rs17049185	T	G	T	G	0.00804043	0.00139033	7.3e-09	-0.0023	0.0094	0.8049	7.49041e-05	33.4442
	rs1866823	A	G	A	G	0.00743079	0.0012406	2.1e-09	-0.0192	0.0083	0.0215799	8.03502e-05	35.876
	rs2093654	G	A	G	A	0.00712915	0.00125874	1.5e-08	-0.0097	0.0087	0.2632	7.18435e-05	32.0776
	rs2143081	A	G	A	G	0.00832073	0.00122891	1.3e-11	0.0059	0.0082	0.4768	0.000102672	45.8438
	rs2790688	T	C	T	C	0.0114466	0.00169613	1.5e-11	-0.0003	0.01	0.9728	0.000102001	45.5442
	rs329274	G	A	G	A	0.0068183	0.00122813	2.8e-08	-0.0068	0.0082	0.4042	6.90318e-05	30.8221
	rs4302893	A	G	A	G	0.00738857	0.00129959	1.3e-08	0.0076	0.0084	0.3666	7.23923e-05	32.3226
	rs4953150	T	C	T	C	-0.00843921	0.00129268	6.6e-11	0.0011	0.0084	0.8974	9.54543e-05	42.6206
	rs559734	C	G	C	G	0.00776806	0.00136078	1.1e-08	-0.0058	0.0086	0.4998	7.29849e-05	32.5872
	rs586346	C	T	C	T	-0.0069217	0.00126583	4.5e-08	-0.0047	0.01	0.6393	6.69671e-05	29.9001
	rs60452247	A	G	A	G	0.00796969	0.00126932	3.4e-10	-0.0019	0.0086	0.8223	8.82913e-05	39.422
	rs62051554	A	G	A	G	0.0116118	0.00198143	4.6e-09	-0.0151	0.0156	0.3307	7.69172e-05	34.3431
	rs6475724	T	C	T	C	0.00772163	0.00137406	1.9e-08	0.0103	0.0095	0.2792	7.0728e-05	31.5795
	rs72974263	T	C	T	C	0.00738684	0.00131242	1.8e-08	-0.0023	0.0088	0.7938	7.09507e-05	31.6789
	rs73455661	G	A	G	A	0.0102938	0.0013622	4.1e-14	0.0006	0.0093	0.9506	0.000127888	57.1042
	rs7554485	C	T	C	T	-0.00801014	0.00125414	1.7e-10	-0.0012	0.0093	0.8989	9.13617e-05	40.7931
	rs7818437	C	T	C	T	-0.00804815	0.00145251	3e-08	0.015	0.0108	0.1656	6.87606e-05	30.701
	rs78537042	A	C	A	C	-0.0119259	0.00218432	4.8e-08	-0.0382	0.0199	0.0547898	6.67631e-05	29.809
	rs7869969	G	A	G	A	0.00756738	0.00129919	5.7e-09	-0.0059	0.0085	0.4856	7.59851e-05	33.9269
	rs7982441	C	T	C	T	-0.00841258	0.00137614	9.8e-10	0.0149	0.0093	0.1119	8.36975e-05	37.3707
	rs8095324	G	A	G	A	-0.00694613	0.00124903	2.7e-08	-0.0001	0.009	0.9884	6.92669e-05	30.927
	rs817223	C	T	C	T	-0.00726908	0.00122339	2.8e-09	0.009	0.0091	0.3214	7.90697e-05	35.3043
	rs862227	G	A	G	A	-0.0101452	0.00122398	1.1e-16	-0.0174	0.0088	0.04798	0.000153858	68.7022
	rs9517948	T	C	T	C	0.00695315	0.00123287	1.7e-08	-0.0025	0.0085	0.766999	7.12382e-05	31.8073
dried fruit intake	rs10026792	A	G	A	G	0.0108465	0.0018423	3.9e-09	-0.0285	0.0102	0.00521003	8.21776e-05	34.6622
	rs10129747	G	A	G	A	0.00935902	0.00168126	2.6e-08	0.0039	0.0083	0.6398	7.34665e-05	30.9877
	rs10896126	G	A	G	A	-0.015009	0.00181919	1.6e-16	0.0142	0.0093	0.1245	0.000161364	68.0684
	rs11152349	A	G	A	G	0.00991215	0.0018176	4.9e-08	-0.0019	0.0088	0.8283	7.05081e-05	29.7397
	rs11586016	C	G	C	G	0.00987818	0.00173034	1.1e-08	0.0021	0.0087	0.8078	7.72659e-05	32.5903
	rs11632215	C	A	C	A	-0.0141434	0.00258382	4.4e-08	-0.0364	0.0153	0.01758	7.10367e-05	29.9627
	rs11720884	G	A	G	A	0.0111797	0.00193554	7.6e-09	-0.0065	0.0089	0.4671	7.90956e-05	33.3621
	rs11811826	A	T	A	T	0.0132178	0.0020058	4.4e-11	-0.0139	0.0095	0.1423	0.000102951	43.4251
	rs12137234	T	C	T	C	0.0102051	0.00183744	2.8e-08	-0.0074	0.0104	0.4773	7.31319e-05	30.8465
	rs1582322	G	A	G	A	0.00994346	0.00171571	6.8e-09	-0.0098	0.0089	0.2697	7.96312e-05	33.5881
	rs1622515	G	A	G	A	0.00991719	0.00167077	2.9e-09	0.0002	0.0082	0.9849	8.35292e-05	35.2324
	rs1648404	T	C	T	C	0.00941595	0.00167357	1.8e-08	-0.0047	0.0082	0.5634	7.50479e-05	31.6547
	rs17184707	T	C	T	C	-0.0114381	0.00204011	2.1e-08	0.0379	0.0112	0.000765808	7.45244e-05	31.4339
	rs1797235	C	G	C	G	-0.0100206	0.00174235	8.9e-09	0.0119	0.0084	0.1581	7.84175e-05	33.0761
	rs2328887	C	T	C	T	0.0189482	0.00277607	8.8e-12	-0.0091	0.0174	0.602101	0.000110448	46.5879
	rs2533273	A	C	A	C	-0.00987659	0.00167714	3.9e-09	0.0033	0.009	0.715801	8.22186e-05	34.6795
	rs261809	G	A	G	A	-0.00962858	0.00167902	9.8e-09	-0.0067	0.0082	0.4124	7.79667e-05	32.886
	rs34162196	T	C	T	C	-0.0223628	0.00277168	7.1e-16	0.0043	0.0161	0.788401	0.000154323	65.0975
	rs4140799	A	G	A	G	0.0094566	0.00167846	1.8e-08	-0.0088	0.0092	0.3371	7.52568e-05	31.7429
	rs4149513	A	G	A	G	0.01173	0.00167139	2.2e-12	-0.0006	0.0084	0.94	0.000116767	49.2536
	rs4269101	G	T	G	T	-0.0138099	0.00185921	1.1e-13	0.0238	0.0087	0.00633403	0.000130797	55.1724
	rs57499472	C	T	C	T	0.00991231	0.00171869	8.1e-09	-0.0078	0.0084	0.3541	7.88589e-05	33.2623
	rs62084586	C	T	C	T	0.0133946	0.00226174	3.2e-09	-0.0185	0.0124	0.1364	8.31512e-05	35.0729
	rs72720396	G	A	G	A	0.0114265	0.00198541	8.7e-09	-0.0023	0.01	0.8185	7.85276e-05	33.1226
	rs75641275	C	A	C	A	-0.0141613	0.00238518	2.9e-09	0.0193	0.0122	0.1147	8.35715e-05	35.2502
	rs7582086	T	G	T	G	-0.00962821	0.00167381	8.8e-09	0.0062	0.0085	0.4672	7.84468e-05	33.0885
	rs7599488	T	C	T	C	-0.0104154	0.00168729	6.7e-10	-0.0041	0.0087	0.637801	9.03366e-05	38.104
	rs7808471	C	T	C	T	-0.0115362	0.00178604	1.1e-10	0.0026	0.0091	0.771401	9.89078e-05	41.7197
	rs7829800	G	A	G	A	-0.0104463	0.00178709	5.1e-09	0.0112	0.0089	0.2103	8.10079e-05	34.1688
	rs8081370	T	C	T	C	-0.0166666	0.00293795	1.4e-08	0.0058	0.0111	0.6025	7.62961e-05	32.1813
	rs862227	G	A	G	A	-0.0091646	0.00167238	4.3e-08	-0.0174	0.0088	0.04798	7.11962e-05	30.03
	rs893856	A	G	A	G	-0.013361	0.00234923	1.3e-08	0.014	0.0119	0.2421	7.66874e-05	32.3463
salt added to food	rs1008078	T	C	T	C	0.0116597	0.00180649	1.1e-10	0.0114	0.0083	0.1725	9.0039e-05	41.6583
	rs10128297	T	C	T	C	-0.0105548	0.00180004	4.5e-09	-0.0056	0.0084	0.5033	7.43138e-05	34.3822
	rs10140751	T	G	T	G	-0.0112745	0.00204674	3.6e-08	-0.0056	0.0093	0.5469	6.55854e-05	30.3436
	rs10736951	C	G	C	G	-0.0113624	0.001843	7e-10	0.0059	0.0092	0.522701	8.21524e-05	38.0091
	rs10752999	C	A	C	A	0.0127624	0.00192721	3.5e-11	0.0204	0.0094	0.0299199	9.47833e-05	43.8535
	rs10971930	C	T	C	T	0.0155012	0.00264358	4.5e-09	0.0041	0.0142	0.7753	7.43155e-05	34.383
	rs11022746	G	T	G	T	0.0118271	0.0019132	6.3e-10	-0.0031	0.0095	0.741	8.25974e-05	38.215
	rs11075194	G	A	G	A	-0.00981656	0.00178742	4e-08	0.0153	0.0083	0.0648694	6.51934e-05	30.1622
	rs11082431	T	C	T	C	0.0105645	0.00192067	3.8e-08	-0.0062	0.01	0.5378	6.53928e-05	30.2545
	rs11210985	A	G	A	G	-0.0156565	0.00181806	7.2e-18	0.0114	0.0099	0.2507	0.000160276	74.1602
	rs11761254	T	C	T	C	-0.0176809	0.00254593	3.8e-12	0.0031	0.0149	0.8376	0.000104241	48.2296
	rs12094804	G	A	G	A	0.0205059	0.00365579	2e-08	-0.0389	0.0165	0.0185302	6.80036e-05	31.4625
	rs12501838	T	A	T	A	0.0146672	0.0020816	1.8e-12	0.0064	0.0107	0.549099	0.000107305	49.6476
	rs12563932	C	A	C	A	-0.0284929	0.00520996	4.5e-08	-0.0056	0.0149	0.7065	6.46461e-05	29.9091
	rs12579997	C	G	C	G	0.0160311	0.00234785	8.6e-12	-0.0296	0.0115	0.00988394	0.000100765	46.6213
	rs12658060	C	T	C	T	-0.0274145	0.00211762	2.5e-38	0.0034	0.0104	0.744	0.000362138	167.596
	rs12789951	T	C	T	C	-0.0117174	0.00179694	7e-11	0.0254	0.0096	0.00843005	9.19013e-05	42.52
	rs12988960	C	G	C	G	0.014981	0.00189646	2.8e-15	0.0015	0.009	0.868	0.000134866	62.4011
	rs13131880	C	T	C	T	-0.0126193	0.00212752	3e-09	-0.0004	0.0099	0.9692	7.60425e-05	35.1821
	rs13400612	G	C	G	C	0.0202846	0.00204252	3e-23	0.01	0.0099	0.3151	0.000213144	98.6276
	rs1726866	A	G	A	G	0.0265437	0.00176998	7.7e-51	-0.0044	0.0082	0.590799	0.000485894	224.897
	rs1728779	G	A	G	A	0.00987078	0.0017892	3.5e-08	0.009	0.0084	0.2829	6.57844e-05	30.4357
	rs17805497	C	T	C	T	0.0124815	0.00185017	1.5e-11	0.0224	0.0098	0.02192	9.83635e-05	45.5102
	rs1823011	G	A	G	A	-0.0102255	0.00186117	3.9e-08	0.0082	0.0089	0.3556	6.52431e-05	30.1853
	rs2263636	C	A	C	A	0.0112558	0.00196454	1e-08	-0.0218	0.0106	0.0397	7.09523e-05	32.8268
	rs2457427	C	T	C	T	-0.0165822	0.00256949	1.1e-10	-0.009	0.0147	0.5406	9.00156e-05	41.6475
	rs2463710	A	T	A	T	0.0119523	0.00219119	4.9e-08	0.0179	0.0149	0.2291	6.43104e-05	29.7537
	rs2521501	T	A	T	A	-0.0113954	0.00190039	2e-09	-0.0119	0.0098	0.2254	7.77152e-05	35.956
	rs2547040	C	G	C	G	-0.0127081	0.00222943	1.2e-08	-0.0131	0.0117	0.2605	7.02278e-05	32.4916
	rs264932	G	A	G	A	-0.0104199	0.0018018	7.3e-09	0.0056	0.0098	0.5652	7.22851e-05	33.4435
	rs2693687	T	C	T	C	0.0116279	0.00182047	1.7e-10	0.0034	0.0088	0.696299	8.81786e-05	40.7975
	rs2736748	G	A	G	A	0.0280118	0.00215956	1.8e-38	-0.0001	0.012	0.9936	0.000363546	168.248
	rs2835623	T	C	T	C	0.0226771	0.00414363	4.4e-08	-0.0129	0.0136	0.3419	6.47368e-05	29.951
	rs28366169	A	G	A	G	-0.0208479	0.00329942	2.6e-10	-0.0024	0.0221	0.9149	8.62935e-05	39.9252
	rs2852348	G	A	G	A	-0.0131167	0.0017774	1.6e-13	-0.013	0.0086	0.1303	0.000117705	54.4599
	rs2899345	C	T	C	T	0.00988666	0.001773	2.5e-08	-0.0206	0.0085	0.01503	6.72077e-05	31.0942
	rs324018	G	T	G	T	0.0100101	0.00181156	3.3e-08	-0.0102	0.0085	0.23	6.59947e-05	30.533
	rs329670	C	T	C	T	-0.0152915	0.00263275	6.3e-09	-0.0029	0.0146	0.8448	7.29148e-05	33.7349
	rs33137	T	C	T	C	-0.0120839	0.00177315	9.4e-12	0.0063	0.0088	0.471	0.00010038	46.4431
	rs34906832	G	A	G	A	0.0150976	0.00253007	2.4e-09	0.0141	0.014	0.3145	7.69633e-05	35.6081
	rs35099536	C	A	C	A	0.0259587	0.00320749	5.8e-16	-0.0124	0.0162	0.4431	0.00014156	65.4988
	rs35142265	G	A	G	A	0.0150134	0.00213637	2.1e-12	-0.0091	0.0112	0.4148	0.000106739	49.3859
	rs35702851	C	G	C	G	0.0121964	0.00219059	2.6e-08	-0.0089	0.0113	0.4287	6.70005e-05	30.9984
	rs3890316	A	G	A	G	-0.0113326	0.00204164	2.8e-08	0.0119	0.0101	0.2384	6.65945e-05	30.8105
	rs4235642	G	A	G	A	0.0122937	0.00181648	1.3e-11	0.0153	0.0099	0.1224	9.89982e-05	45.8039
	rs4236065	C	T	C	T	-0.0111709	0.0020305	3.8e-08	0.0077	0.0111	0.4907	6.54196e-05	30.2669
	rs4595499	T	C	T	C	-0.0172775	0.00180773	1.2e-21	0.0033	0.0084	0.6959	0.000197413	91.3467
	rs4739105	C	T	C	T	0.0154648	0.00218013	1.3e-12	-0.0151	0.0111	0.1726	0.000108753	50.3178
	rs4799949	T	C	T	C	-0.0109799	0.00187206	4.5e-09	-0.0187	0.0089	0.0356599	7.43517e-05	34.3998
	rs4912891	C	T	C	T	0.0106552	0.00192298	3e-08	-0.0152	0.01	0.1291	6.63607e-05	30.7024
	rs491907	G	A	G	A	0.0109863	0.00176296	4.6e-10	0.0022	0.0082	0.7904	8.39359e-05	38.8344
	rs4948275	T	C	T	C	0.0127146	0.00177265	7.4e-13	0.0147	0.0091	0.1064	0.000111193	51.4467
	rs4981196	C	A	C	A	-0.0114561	0.00182248	3.3e-10	0.0061	0.0084	0.4704	8.54038e-05	39.5136
	rs526210	A	G	A	G	0.010095	0.00181871	2.8e-08	0.0002	0.0094	0.9809	6.65921e-05	30.8094
	rs55897719	A	C	A	C	0.0135021	0.001896	1.1e-12	0.0191	0.0088	0.0295897	0.000109609	50.7136
	rs586716	A	G	A	G	0.0143673	0.00179338	1.1e-15	-0.0044	0.0085	0.6083	0.000138711	64.1806
	rs62098445	A	C	A	C	-0.0158642	0.00191149	1e-16	0.0018	0.0087	0.835	0.000148865	68.8796
	rs6416794	C	T	C	T	-0.0119996	0.00220031	4.9e-08	-0.0246	0.0116	0.0336001	6.42842e-05	29.7416
	rs6443950	T	A	T	A	-0.0142051	0.00183062	8.5e-15	0.011	0.0089	0.2141	0.000130137	60.213
	rs667128	T	C	T	C	0.0154255	0.00265228	6e-09	0.009	0.0134	0.5024	7.31096e-05	33.825
	rs6695915	G	A	G	A	-0.0166292	0.00299835	2.9e-08	0.0182	0.0133	0.1697	6.64837e-05	30.7593
	rs6776248	C	T	C	T	0.0113408	0.00199794	1.4e-08	-0.0001	0.0088	0.9895	6.964e-05	32.2196
	rs6804929	A	G	A	G	0.0167058	0.0028892	7.4e-09	0.0195	0.0106	0.06699	7.22627e-05	33.4332
	rs6887291	G	T	G	T	0.0126757	0.00183649	5.1e-12	-0.022	0.0088	0.0130299	0.000102965	47.6392
	rs6987313	C	T	C	T	0.00990698	0.00176579	2e-08	0.0033	0.0087	0.706	6.80364e-05	31.4777
	rs7021360	A	C	A	C	-0.0101193	0.00181012	2.3e-08	-0.0104	0.01	0.2993	6.75496e-05	31.2525
	rs7110845	G	A	G	A	-0.0115376	0.00178627	1.1e-10	0.0077	0.0094	0.4152	9.01704e-05	41.7191
	rs72807804	T	C	T	C	0.0120641	0.00213899	1.7e-08	-0.0136	0.0113	0.2305	6.87557e-05	31.8105
	rs73040343	G	A	G	A	-0.0103509	0.00181415	1.2e-08	0.0109	0.0087	0.2143	7.03632e-05	32.5543
	rs736935	T	C	T	C	0.0156881	0.00187874	6.8e-17	-0.0149	0.0133	0.2621	0.000150698	69.7277
	rs7465705	A	G	A	G	-0.0118468	0.00181578	6.8e-11	-0.0107	0.0088	0.2226	9.2003e-05	42.5671
	rs7581335	T	A	T	A	0.014931	0.00253318	3.8e-09	0.0483	0.0179	0.00690399	7.50895e-05	34.7411
	rs7591518	C	T	C	T	-0.0207723	0.00192978	5.1e-27	0.0006	0.0097	0.9482	0.000250387	115.865
	rs7670308	A	G	A	G	-0.0116397	0.00180121	1e-10	-0.0196	0.0083	0.0187499	9.02572e-05	41.7593
	rs7673170	A	G	A	G	-0.0125967	0.00180133	2.7e-12	0.0177	0.0086	0.0395503	0.000105693	48.9018
	rs7927679	T	C	T	C	0.0149539	0.00176398	2.3e-17	-0.0176	0.0082	0.0332499	0.000155317	71.8654
	rs7982263	C	T	C	T	0.0106084	0.0017875	2.9e-09	0.0169	0.0086	0.0485501	7.61274e-05	35.2213
	rs8022455	C	T	C	T	-0.0111417	0.00177399	3.4e-10	0.0025	0.0085	0.7689	8.52569e-05	39.4456
	rs8040685	T	C	T	C	-0.0154071	0.00275814	2.3e-08	-0.006	0.0134	0.6538	6.74444e-05	31.2038
	rs868720	C	G	C	G	0.0159938	0.00192468	9.6e-17	0.0027	0.0102	0.7877	0.000149241	69.0533
	rs9278020	A	G	A	G	0.0232222	0.00286151	4.8e-16	0.0281	0.0203	0.1658	0.000142338	65.8589
	rs9317406	T	C	T	C	-0.0107015	0.00182384	4.4e-09	0.0006	0.0085	0.9424	7.44132e-05	34.4282
	rs961044	T	C	T	C	-0.0140077	0.00252727	3e-08	-0.0002	0.013	0.9894	6.63999e-05	30.7205
	rs9611875	G	A	G	A	0.0662007	0.00451868	1.3e-48	-0.0127	0.0263	0.6283	0.000463732	214.635
	rs9667150	A	G	A	G	0.012589	0.0017806	1.5e-12	0.0067	0.0083	0.42	0.000108036	49.9859
	rs9843358	T	C	T	C	0.0189528	0.00234421	6.2e-16	-0.008	0.0125	0.5231	0.000141273	65.366
Abbreviations: SNP: single nucleotide polymorphism; EAE: effect allele exposure; OAE: other allele exposure; EAO: effect allele outcome; OAO: other allele outcome; SE: standard error; F: F statistics;

## Sheet: Table S3
Three MR analysis results of causal effects of dietary habits on cholelithiasis
Outcome	Exposures	nSNPs	Inverse Variance Weighted					MR-Egger					Weighted Median
			Beta	SE	p_value	OR	95%CI	Beta	SE	p_value	OR	95%CI	Beta	SE	p_value	OR	95%CI
Cholelithiasis	Processed meat intake	18	0.3291	0.164102	0.0449139	1.38972	1.008-1.917	-0.0998759	0.96041	0.918467	0.90495	0.138-5.945	0.262792	0.225383	0.243624	1.30056	0.837-2.023
	Poultry intake	5	0.669504	0.479765	0.16287	1.95327	0.763-5.003	13.4081	13.1176	0.381945	665404	0.001-97504152259139000	1.11995	0.469447	0.0170474	3.06471	1.222-7.692
	Beef intake	10	0.394561	0.400388	0.324405	1.48373	0.677-3.253	3.99178	1.7256	0.0494357	54.1512	1.84-1593.919	0.489026	0.462495	0.290346	1.63073	0.659-4.038
	Non-oily fish intake	5	-0.00541213	0.390664	0.988947	0.994602	0.463-2.139	-3.1281	2.08874	0.23116	0.0438007	0.001-2.627	-0.0332311	0.498869	0.94689	0.967315	0.364-2.572
	Oily fish intake	46	-0.23505	0.117624	0.0456819	0.790532	0.628-0.996	0.152065	0.475564	0.750666	1.16424	0.459-2.957	-0.204137	0.159435	0.200414	0.815351	0.597-1.115
	Pork intake	11	0.268266	0.321816	0.404506	1.30769	0.696-2.458	-1.16985	1.97468	0.568148	0.310413	0.007-14.888	0.293575	0.410531	0.474541	1.34121	0.6-2.999
	Lamb/mutton intake	24	-0.00307187	0.226332	0.989171	0.996933	0.64-1.554	0.0183178	1.11721	0.987066	1.01849	0.115-9.098	-0.216081	0.272655	0.428066	0.80567	0.473-1.375
	Bread intake	26	-0.0735718	0.169567	0.664376	0.929069	0.667-1.296	0.97719	0.712402	0.18285	2.65698	0.658-10.735	0.105643	0.202749	0.602328	1.11143	0.747-1.654
	Cereal intake	29	0.13615	0.237607	0.566642	1.14585	0.72-1.826	1.25714	1.2951	0.340318	3.51535	0.278-44.502	0.1878	0.219052	0.391263	1.20659	0.786-1.854
	Cheese intake	51	-0.413947	0.102088	5.01769e-05	0.661036	0.542-0.808	-0.48969	0.408491	0.23638	0.612817	0.276-1.365	-0.452422	0.137311	0.000984676	0.636086	0.486-0.833
	Alcohol intake frequency	75	0.240431	0.0651956	0.000226167	1.2718	1.12-1.446	0.0374755	0.302115	0.901621	1.03819	0.575-1.877	0.0943465	0.0796318	0.236102	1.09894	0.941-1.285
	Tea intake	36	-0.346475	0.114463	0.00247019	0.707176	0.566-0.886	-0.487726	0.259498	0.0687696	0.614021	0.37-1.022	-0.222556	0.144635	0.123868	0.80047	0.603-1.063
	Coffee intake	29	-0.317566	0.156298	0.0421739	0.727919	0.536-0.989	-0.515568	0.293417	0.0902339	0.597161	0.336-1.062	-0.206415	0.180502	0.252805	0.813496	0.572-1.159
	Cooked vegetable intake	9	-0.17108	0.307975	0.578553	0.842754	0.461-1.542	-5.80738	3.58323	0.149111	0.00300531	0.001-3.373	-0.313983	0.398926	0.43124	0.730531	0.335-1.597
	Salad / raw vegetable intake	15	0.234607	0.291038	0.420182	1.26441	0.715-2.237	-0.0899721	1.32551	0.946916	0.913957	0.069-12.281	0.62592	0.394112	0.112246	1.86997	0.864-4.049
	Fresh fruit intake	41	-0.320704	0.166683	0.0543507	0.725638	0.524-1.007	-0.774489	0.617243	0.217035	0.460939	0.138-1.546	-0.351867	0.253212	0.164646	0.703373	0.429-1.156
	Dried fruit intake	32	-0.565683	0.172848	0.00106519	0.567972	0.405-0.797	-1.35364	0.870571	0.13046	0.258298	0.047-1.423	-0.519643	0.215021	0.0156615	0.594733	0.391-0.907
	Salt added to food	86	-0.047911	0.096917	0.621059	0.953219	0.789-1.153	-0.161453	0.306901	0.600221	0.850906	0.467-1.553	-0.121373	0.120847	0.31521	0.885704	0.699-1.123
Abbreviations: SNPs: single nucleotide polymorphisms; SE, Standard Error; 95%CI, 95% confidence interval; OR, odds ratio.

## Sheet: Table S4
Heterogeneity test and pleiotropy test for dietary habits of significant results
Exposures	MR-IVW			MR-Egger			MR-Egger intercept
	Q	Q_df	Q_pval	Q	Q_df	Q_pval	Intercept	SE	p_value
Cheese intake	68.5638	50	0.0417056	68.5125	49	0.0341777	0.00134796	0.00703439	0.848829
Alcohol intake	115.701	74	0.00139576	114.955	73	0.00126126	0.00455566	0.00662051	0.493562
Tea intake	62.4191	35	0.00294912	61.748	34	0.00249371	0.00298491	0.00491051	0.547318
Dried fruit intake	42.7234	31	0.0783114	41.5422	30	0.0782826	0.00917359	0.00993265	0.363075
Abbreviations: SNPs: single nucleotide polymorphisms; SE, Standard Error; OR, odds ratio: IVW, inverse variance weighted

## Sheet: Table S5
Steiger test from dietary habits to cholelithiasis
	Exposures	Outcome	SNP_R2.exposure	SNP_R2.outcome	correct_causal_direction	p_value
1	Cheese intake	Cholelithiasis	0.00561735	0.000326482	TRUE	9.32722e-168
2	Dried fruit intake	Cholelithiasis	0.00427109	0.000423776	TRUE	5.75274e-101
3	Alcohol intake frequency	Cholelithiasis	0.0115542	0.00083746	TRUE	0
4	Tea intake	Cholelithiasis	0.00523482	0.000170829	TRUE	4.22886e-181
Abbreviations: SNP, single nucleotide polymorphism
Reverse MR analysis
Outcomes	Exposure	Method	nSNPs	Beta	SE	p_value
Cheese intake	Cholelithiasis	Inverse variance weighted	47	0.00854523	0.00540303	0.113749
Alcohol intake frequency	Cholelithiasis	Inverse variance weighted	36	0.00293206	0.00697892	0.67439
Tea intake	Cholelithiasis	Inverse variance weighted	43	0.00709728	0.00452706	0.116941
Dried fruit intake	Cholelithiasis	Inverse variance weighted	44	-0.00318305	0.00398302	0.4242
Abbreviations: SNPs: single nucleotide polymorphisms; SE, Standard Error;

## Sheet: Table S6
Colocalization analysis of dietary habits with significant results
	PP.H0.abf	PP.H1.abf	PP.H2.abf	PP.H3.abf	PP.H4.abf
cheese intake	6.69648e-41	6.79369e-17	9.8569e-25	1	8.74435e-19
dried fruitintake	4.96169e-16	0.00236739	9.72517e-15	0.0454498	0.952183
Alcohol intake	1.97e-171	0.794	4.94e-172	0.199	0.00702
tea intake	0.044938	0.00352426	0.880793	0.0690744	0.00167055
